# Supplementary material for: Crop DNA extraction with lab-made magnetic nanoparticles
Source: PLoS One. 2024 Jan 8;19(1):e0296847. doi: 10.1371/journal.pone.0296847 (PMC10773960; doi:10.1371/journal.pone.0296847)
Supplement: S1 Table — (XLSX) [file pone.0296847.s003.xlsx]

## Sheet: Sheet1
Table 3. Primers used in dowstream analysis in PCR
Crop	Primers	Sequence	Size of amplicon (bp)	Citation
Soybean (G. max)	Gm1_01_F	CATCTATCTATTGCTTCAACCATGA	394	Lab designed
	Gm1_01_R1	TGTTCATGAGTGCACTTCTCTCT
Wheat (T. aestivum)	Wheat_Dgas44_F	CTTCTACGGGTCAGGGCAC	286	Bryan et al. (1998). A PCR-based method for the detection of hexamloid wheat adulteration of durum wheat and pasta. J. Cereal Sci. 28:135-145.
	Wheat_Dgas44_R	CTAATGCCCCTGCGGCTTAA
Maize (Z. mays)	Maize_AMPL3628_F	CCTGCTTCTAATAATCTCGTCTGGAT	242	Tiffany et al (2017). High-Throughput Resequencing of Maize Landraces at Genomic Regions Associated with Flowering Time. Plos One
	Maize_AMPL3628_R	TGATGGGAAGAGGGTCAGTGAA
