# Supplementary material for: Crop DNA extraction with lab-made magnetic nanoparticles
Source: PLoS One. 2024 Jan 8;19(1):e0296847. doi: 10.1371/journal.pone.0296847 (PMC10773960; doi:10.1371/journal.pone.0296847)
Supplement: S2 Table — (XLSX) [file pone.0296847.s004.xlsx]

## Sheet: Table S2
Primer name	primer seqeunce	Purpose
MIP_SEQ_FOR	ACGAGATCCGTAATCGGGAAGCTGAAG	Sequencing SNP
MIP_SEQ_REV	ACACGCACGATCCGACGGTAGTGT
MIP_SEQ_index5	CTTCAGCTTCCCGATTACGGATCTCGTATG	Sequencing index
MIP_SEQ_index7	CTACCGTCGGATCGTGCGTGT
