# Supplementary material for: Crop DNA extraction with lab-made magnetic nanoparticles
Source: PLoS One. 2024 Jan 8;19(1):e0296847. doi: 10.1371/journal.pone.0296847 (PMC10773960; doi:10.1371/journal.pone.0296847)
Supplement: S3 Table — (XLSX) [file pone.0296847.s005.xlsx]

## Sheet: Table S3
Primer name	Illumina P5 or P7 sequence	index	Sequence targeting MIPs backbone	MIPs amplification primers
MIP_Rev_i7_1	CAAGCAGAAGACGGCATACGAGAT	AAACAAAC	ACACGCACGATCCGACGGTAGTGT	CAAGCAGAAGACGGCATACGAGATAAACAAACACACGCACGATCCGACGGTAGTGT
MIP_Rev_i7_2	CAAGCAGAAGACGGCATACGAGAT	AAACACGG	ACACGCACGATCCGACGGTAGTGT	CAAGCAGAAGACGGCATACGAGATAAACACGGACACGCACGATCCGACGGTAGTGT
MIP_Rev_i7_3	CAAGCAGAAGACGGCATACGAGAT	AAACACTA	ACACGCACGATCCGACGGTAGTGT	CAAGCAGAAGACGGCATACGAGATAAACACTAACACGCACGATCCGACGGTAGTGT
MIP_Rev_i7_4	CAAGCAGAAGACGGCATACGAGAT	AAACCGCC	ACACGCACGATCCGACGGTAGTGT	CAAGCAGAAGACGGCATACGAGATAAACCGCCACACGCACGATCCGACGGTAGTGT
MIP_Rev_i7_5	CAAGCAGAAGACGGCATACGAGAT	AAACGATC	ACACGCACGATCCGACGGTAGTGT	CAAGCAGAAGACGGCATACGAGATAAACGATCACACGCACGATCCGACGGTAGTGT
MIP_Rev_i7_6	CAAGCAGAAGACGGCATACGAGAT	AAACGTGA	ACACGCACGATCCGACGGTAGTGT	CAAGCAGAAGACGGCATACGAGATAAACGTGAACACGCACGATCCGACGGTAGTGT
MIP_Rev_i7_7	CAAGCAGAAGACGGCATACGAGAT	AAACTACA	ACACGCACGATCCGACGGTAGTGT	CAAGCAGAAGACGGCATACGAGATAAACTACAACACGCACGATCCGACGGTAGTGT
MIP_Rev_i7_8	CAAGCAGAAGACGGCATACGAGAT	AAACTGTG	ACACGCACGATCCGACGGTAGTGT	CAAGCAGAAGACGGCATACGAGATAAACTGTGACACGCACGATCCGACGGTAGTGT
MIP_Rev_i7_9	CAAGCAGAAGACGGCATACGAGAT	AAAGAAAG	ACACGCACGATCCGACGGTAGTGT	CAAGCAGAAGACGGCATACGAGATAAAGAAAGACACGCACGATCCGACGGTAGTGT
MIP_Rev_i7_10	CAAGCAGAAGACGGCATACGAGAT	AAAGAGGC	ACACGCACGATCCGACGGTAGTGT	CAAGCAGAAGACGGCATACGAGATAAAGAGGCACACGCACGATCCGACGGTAGTGT
MIP_Rev_i7_11	CAAGCAGAAGACGGCATACGAGAT	AAAGCCCG	ACACGCACGATCCGACGGTAGTGT	CAAGCAGAAGACGGCATACGAGATAAAGCCCGACACGCACGATCCGACGGTAGTGT
MIP_Rev_i7_12	CAAGCAGAAGACGGCATACGAGAT	AAAGTCAT	ACACGCACGATCCGACGGTAGTGT	CAAGCAGAAGACGGCATACGAGATAAAGTCATACACGCACGATCCGACGGTAGTGT
MIP_Rev_i7_13	CAAGCAGAAGACGGCATACGAGAT	AAATAGCA	ACACGCACGATCCGACGGTAGTGT	CAAGCAGAAGACGGCATACGAGATAAATAGCAACACGCACGATCCGACGGTAGTGT
MIP_Rev_i7_14	CAAGCAGAAGACGGCATACGAGAT	AAATTCCG	ACACGCACGATCCGACGGTAGTGT	CAAGCAGAAGACGGCATACGAGATAAATTCCGACACGCACGATCCGACGGTAGTGT
MIP_Rev_i7_15	CAAGCAGAAGACGGCATACGAGAT	AACAAATG	ACACGCACGATCCGACGGTAGTGT	CAAGCAGAAGACGGCATACGAGATAACAAATGACACGCACGATCCGACGGTAGTGT
MIP_Rev_i7_16	CAAGCAGAAGACGGCATACGAGAT	AACAGAAC	ACACGCACGATCCGACGGTAGTGT	CAAGCAGAAGACGGCATACGAGATAACAGAACACACGCACGATCCGACGGTAGTGT
MIP_Rev_i7_17	CAAGCAGAAGACGGCATACGAGAT	AACAGCGG	ACACGCACGATCCGACGGTAGTGT	CAAGCAGAAGACGGCATACGAGATAACAGCGGACACGCACGATCCGACGGTAGTGT
MIP_Rev_i7_18	CAAGCAGAAGACGGCATACGAGAT	AACGATTT	ACACGCACGATCCGACGGTAGTGT	CAAGCAGAAGACGGCATACGAGATAACGATTTACACGCACGATCCGACGGTAGTGT
MIP_Rev_i7_19	CAAGCAGAAGACGGCATACGAGAT	AACGCCAA	ACACGCACGATCCGACGGTAGTGT	CAAGCAGAAGACGGCATACGAGATAACGCCAAACACGCACGATCCGACGGTAGTGT
MIP_Rev_i7_20	CAAGCAGAAGACGGCATACGAGAT	AACGGTAG	ACACGCACGATCCGACGGTAGTGT	CAAGCAGAAGACGGCATACGAGATAACGGTAGACACGCACGATCCGACGGTAGTGT
MIP_Rev_i7_21	CAAGCAGAAGACGGCATACGAGAT	AACGTTAC	ACACGCACGATCCGACGGTAGTGT	CAAGCAGAAGACGGCATACGAGATAACGTTACACACGCACGATCCGACGGTAGTGT
MIP_Rev_i7_22	CAAGCAGAAGACGGCATACGAGAT	AACTCAGT	ACACGCACGATCCGACGGTAGTGT	CAAGCAGAAGACGGCATACGAGATAACTCAGTACACGCACGATCCGACGGTAGTGT
MIP_Rev_i7_23	CAAGCAGAAGACGGCATACGAGAT	AACTGCCT	ACACGCACGATCCGACGGTAGTGT	CAAGCAGAAGACGGCATACGAGATAACTGCCTACACGCACGATCCGACGGTAGTGT
MIP_Rev_i7_24	CAAGCAGAAGACGGCATACGAGAT	AAGAACAG	ACACGCACGATCCGACGGTAGTGT	CAAGCAGAAGACGGCATACGAGATAAGAACAGACACGCACGATCCGACGGTAGTGT
MIP_Rev_i7_25	CAAGCAGAAGACGGCATACGAGAT	AAGAAGGT	ACACGCACGATCCGACGGTAGTGT	CAAGCAGAAGACGGCATACGAGATAAGAAGGTACACGCACGATCCGACGGTAGTGT
MIP_Rev_i7_26	CAAGCAGAAGACGGCATACGAGAT	AAGAGTAT	ACACGCACGATCCGACGGTAGTGT	CAAGCAGAAGACGGCATACGAGATAAGAGTATACACGCACGATCCGACGGTAGTGT
MIP_Rev_i7_27	CAAGCAGAAGACGGCATACGAGAT	AAGCCTTC	ACACGCACGATCCGACGGTAGTGT	CAAGCAGAAGACGGCATACGAGATAAGCCTTCACACGCACGATCCGACGGTAGTGT
MIP_Rev_i7_28	CAAGCAGAAGACGGCATACGAGAT	AAGCTCCT	ACACGCACGATCCGACGGTAGTGT	CAAGCAGAAGACGGCATACGAGATAAGCTCCTACACGCACGATCCGACGGTAGTGT
MIP_Rev_i7_29	CAAGCAGAAGACGGCATACGAGAT	AAGGATGA	ACACGCACGATCCGACGGTAGTGT	CAAGCAGAAGACGGCATACGAGATAAGGATGAACACGCACGATCCGACGGTAGTGT
MIP_Rev_i7_30	CAAGCAGAAGACGGCATACGAGAT	AAGGCGCT	ACACGCACGATCCGACGGTAGTGT	CAAGCAGAAGACGGCATACGAGATAAGGCGCTACACGCACGATCCGACGGTAGTGT
MIP_Rev_i7_31	CAAGCAGAAGACGGCATACGAGAT	AAGGGACC	ACACGCACGATCCGACGGTAGTGT	CAAGCAGAAGACGGCATACGAGATAAGGGACCACACGCACGATCCGACGGTAGTGT
MIP_Rev_i7_32	CAAGCAGAAGACGGCATACGAGAT	AAGTATTG	ACACGCACGATCCGACGGTAGTGT	CAAGCAGAAGACGGCATACGAGATAAGTATTGACACGCACGATCCGACGGTAGTGT
MIP_Rev_i7_33	CAAGCAGAAGACGGCATACGAGAT	AAGTCCAA	ACACGCACGATCCGACGGTAGTGT	CAAGCAGAAGACGGCATACGAGATAAGTCCAAACACGCACGATCCGACGGTAGTGT
MIP_Rev_i7_34	CAAGCAGAAGACGGCATACGAGAT	AAGTCGGG	ACACGCACGATCCGACGGTAGTGT	CAAGCAGAAGACGGCATACGAGATAAGTCGGGACACGCACGATCCGACGGTAGTGT
MIP_Rev_i7_35	CAAGCAGAAGACGGCATACGAGAT	AAGTGAGA	ACACGCACGATCCGACGGTAGTGT	CAAGCAGAAGACGGCATACGAGATAAGTGAGAACACGCACGATCCGACGGTAGTGT
MIP_Rev_i7_36	CAAGCAGAAGACGGCATACGAGAT	AAGTTGTC	ACACGCACGATCCGACGGTAGTGT	CAAGCAGAAGACGGCATACGAGATAAGTTGTCACACGCACGATCCGACGGTAGTGT
MIP_Rev_i7_37	CAAGCAGAAGACGGCATACGAGAT	AATAAGGA	ACACGCACGATCCGACGGTAGTGT	CAAGCAGAAGACGGCATACGAGATAATAAGGAACACGCACGATCCGACGGTAGTGT
MIP_Rev_i7_38	CAAGCAGAAGACGGCATACGAGAT	AATACATC	ACACGCACGATCCGACGGTAGTGT	CAAGCAGAAGACGGCATACGAGATAATACATCACACGCACGATCCGACGGTAGTGT
MIP_Rev_i7_39	CAAGCAGAAGACGGCATACGAGAT	AATATGAC	ACACGCACGATCCGACGGTAGTGT	CAAGCAGAAGACGGCATACGAGATAATATGACACACGCACGATCCGACGGTAGTGT
MIP_Rev_i7_40	CAAGCAGAAGACGGCATACGAGAT	AATCCGGC	ACACGCACGATCCGACGGTAGTGT	CAAGCAGAAGACGGCATACGAGATAATCCGGCACACGCACGATCCGACGGTAGTGT
MIP_Rev_i7_41	CAAGCAGAAGACGGCATACGAGAT	AATCGAAG	ACACGCACGATCCGACGGTAGTGT	CAAGCAGAAGACGGCATACGAGATAATCGAAGACACGCACGATCCGACGGTAGTGT
MIP_Rev_i7_42	CAAGCAGAAGACGGCATACGAGAT	AATCGTTC	ACACGCACGATCCGACGGTAGTGT	CAAGCAGAAGACGGCATACGAGATAATCGTTCACACGCACGATCCGACGGTAGTGT
MIP_Rev_i7_43	CAAGCAGAAGACGGCATACGAGAT	AATGGCGT	ACACGCACGATCCGACGGTAGTGT	CAAGCAGAAGACGGCATACGAGATAATGGCGTACACGCACGATCCGACGGTAGTGT
MIP_Rev_i7_44	CAAGCAGAAGACGGCATACGAGAT	AATGTATG	ACACGCACGATCCGACGGTAGTGT	CAAGCAGAAGACGGCATACGAGATAATGTATGACACGCACGATCCGACGGTAGTGT
MIP_Rev_i7_45	CAAGCAGAAGACGGCATACGAGAT	ACAAAGAT	ACACGCACGATCCGACGGTAGTGT	CAAGCAGAAGACGGCATACGAGATACAAAGATACACGCACGATCCGACGGTAGTGT
MIP_Rev_i7_46	CAAGCAGAAGACGGCATACGAGAT	ACAAGTAG	ACACGCACGATCCGACGGTAGTGT	CAAGCAGAAGACGGCATACGAGATACAAGTAGACACGCACGATCCGACGGTAGTGT
MIP_Rev_i7_47	CAAGCAGAAGACGGCATACGAGAT	ACAATCTT	ACACGCACGATCCGACGGTAGTGT	CAAGCAGAAGACGGCATACGAGATACAATCTTACACGCACGATCCGACGGTAGTGT
MIP_Rev_i7_48	CAAGCAGAAGACGGCATACGAGAT	ACACCAAG	ACACGCACGATCCGACGGTAGTGT	CAAGCAGAAGACGGCATACGAGATACACCAAGACACGCACGATCCGACGGTAGTGT
MIP_Rev_i7_49	CAAGCAGAAGACGGCATACGAGAT	ACAGATAA	ACACGCACGATCCGACGGTAGTGT	CAAGCAGAAGACGGCATACGAGATACAGATAAACACGCACGATCCGACGGTAGTGT
MIP_Rev_i7_50	CAAGCAGAAGACGGCATACGAGAT	ACAGGCCA	ACACGCACGATCCGACGGTAGTGT	CAAGCAGAAGACGGCATACGAGATACAGGCCAACACGCACGATCCGACGGTAGTGT
MIP_Rev_i7_51	CAAGCAGAAGACGGCATACGAGAT	ACATCTCG	ACACGCACGATCCGACGGTAGTGT	CAAGCAGAAGACGGCATACGAGATACATCTCGACACGCACGATCCGACGGTAGTGT
MIP_Rev_i7_52	CAAGCAGAAGACGGCATACGAGAT	ACATGGAC	ACACGCACGATCCGACGGTAGTGT	CAAGCAGAAGACGGCATACGAGATACATGGACACACGCACGATCCGACGGTAGTGT
MIP_Rev_i7_53	CAAGCAGAAGACGGCATACGAGAT	ACCAACCC	ACACGCACGATCCGACGGTAGTGT	CAAGCAGAAGACGGCATACGAGATACCAACCCACACGCACGATCCGACGGTAGTGT
MIP_Rev_i7_54	CAAGCAGAAGACGGCATACGAGAT	ACCAAGGG	ACACGCACGATCCGACGGTAGTGT	CAAGCAGAAGACGGCATACGAGATACCAAGGGACACGCACGATCCGACGGTAGTGT
MIP_Rev_i7_55	CAAGCAGAAGACGGCATACGAGAT	ACCACAGA	ACACGCACGATCCGACGGTAGTGT	CAAGCAGAAGACGGCATACGAGATACCACAGAACACGCACGATCCGACGGTAGTGT
MIP_Rev_i7_56	CAAGCAGAAGACGGCATACGAGAT	ACCAGTTT	ACACGCACGATCCGACGGTAGTGT	CAAGCAGAAGACGGCATACGAGATACCAGTTTACACGCACGATCCGACGGTAGTGT
MIP_Rev_i7_57	CAAGCAGAAGACGGCATACGAGAT	ACCCATGC	ACACGCACGATCCGACGGTAGTGT	CAAGCAGAAGACGGCATACGAGATACCCATGCACACGCACGATCCGACGGTAGTGT
MIP_Rev_i7_58	CAAGCAGAAGACGGCATACGAGAT	ACCCGATT	ACACGCACGATCCGACGGTAGTGT	CAAGCAGAAGACGGCATACGAGATACCCGATTACACGCACGATCCGACGGTAGTGT
MIP_Rev_i7_59	CAAGCAGAAGACGGCATACGAGAT	ACCCTCAA	ACACGCACGATCCGACGGTAGTGT	CAAGCAGAAGACGGCATACGAGATACCCTCAAACACGCACGATCCGACGGTAGTGT
MIP_Rev_i7_60	CAAGCAGAAGACGGCATACGAGAT	ACCGTCGA	ACACGCACGATCCGACGGTAGTGT	CAAGCAGAAGACGGCATACGAGATACCGTCGAACACGCACGATCCGACGGTAGTGT
MIP_Rev_i7_61	CAAGCAGAAGACGGCATACGAGAT	ACCTGAAG	ACACGCACGATCCGACGGTAGTGT	CAAGCAGAAGACGGCATACGAGATACCTGAAGACACGCACGATCCGACGGTAGTGT
MIP_Rev_i7_62	CAAGCAGAAGACGGCATACGAGAT	ACCTTCCC	ACACGCACGATCCGACGGTAGTGT	CAAGCAGAAGACGGCATACGAGATACCTTCCCACACGCACGATCCGACGGTAGTGT
MIP_Rev_i7_63	CAAGCAGAAGACGGCATACGAGAT	ACGAATTC	ACACGCACGATCCGACGGTAGTGT	CAAGCAGAAGACGGCATACGAGATACGAATTCACACGCACGATCCGACGGTAGTGT
MIP_Rev_i7_64	CAAGCAGAAGACGGCATACGAGAT	ACGACGAC	ACACGCACGATCCGACGGTAGTGT	CAAGCAGAAGACGGCATACGAGATACGACGACACACGCACGATCCGACGGTAGTGT
MIP_Rev_i7_65	CAAGCAGAAGACGGCATACGAGAT	ACGCTTAA	ACACGCACGATCCGACGGTAGTGT	CAAGCAGAAGACGGCATACGAGATACGCTTAAACACGCACGATCCGACGGTAGTGT
MIP_Rev_i7_66	CAAGCAGAAGACGGCATACGAGAT	ACGGAGCA	ACACGCACGATCCGACGGTAGTGT	CAAGCAGAAGACGGCATACGAGATACGGAGCAACACGCACGATCCGACGGTAGTGT
MIP_Rev_i7_67	CAAGCAGAAGACGGCATACGAGAT	ACGGCAGT	ACACGCACGATCCGACGGTAGTGT	CAAGCAGAAGACGGCATACGAGATACGGCAGTACACGCACGATCCGACGGTAGTGT
MIP_Rev_i7_68	CAAGCAGAAGACGGCATACGAGAT	ACGGGTTA	ACACGCACGATCCGACGGTAGTGT	CAAGCAGAAGACGGCATACGAGATACGGGTTAACACGCACGATCCGACGGTAGTGT
MIP_Rev_i7_69	CAAGCAGAAGACGGCATACGAGAT	ACGGTTGG	ACACGCACGATCCGACGGTAGTGT	CAAGCAGAAGACGGCATACGAGATACGGTTGGACACGCACGATCCGACGGTAGTGT
MIP_Rev_i7_70	CAAGCAGAAGACGGCATACGAGAT	ACGTAAAC	ACACGCACGATCCGACGGTAGTGT	CAAGCAGAAGACGGCATACGAGATACGTAAACACACGCACGATCCGACGGTAGTGT
MIP_Rev_i7_71	CAAGCAGAAGACGGCATACGAGAT	ACTAATTG	ACACGCACGATCCGACGGTAGTGT	CAAGCAGAAGACGGCATACGAGATACTAATTGACACGCACGATCCGACGGTAGTGT
MIP_Rev_i7_72	CAAGCAGAAGACGGCATACGAGAT	ACTACCCG	ACACGCACGATCCGACGGTAGTGT	CAAGCAGAAGACGGCATACGAGATACTACCCGACACGCACGATCCGACGGTAGTGT
MIP_Rev_i7_73	CAAGCAGAAGACGGCATACGAGAT	ACTAGAGC	ACACGCACGATCCGACGGTAGTGT	CAAGCAGAAGACGGCATACGAGATACTAGAGCACACGCACGATCCGACGGTAGTGT
MIP_Rev_i7_74	CAAGCAGAAGACGGCATACGAGAT	ACTCATAC	ACACGCACGATCCGACGGTAGTGT	CAAGCAGAAGACGGCATACGAGATACTCATACACACGCACGATCCGACGGTAGTGT
MIP_Rev_i7_75	CAAGCAGAAGACGGCATACGAGAT	ACTCGGAA	ACACGCACGATCCGACGGTAGTGT	CAAGCAGAAGACGGCATACGAGATACTCGGAAACACGCACGATCCGACGGTAGTGT
MIP_Rev_i7_76	CAAGCAGAAGACGGCATACGAGAT	ACTGCTGG	ACACGCACGATCCGACGGTAGTGT	CAAGCAGAAGACGGCATACGAGATACTGCTGGACACGCACGATCCGACGGTAGTGT
MIP_Rev_i7_77	CAAGCAGAAGACGGCATACGAGAT	ACTGGTCA	ACACGCACGATCCGACGGTAGTGT	CAAGCAGAAGACGGCATACGAGATACTGGTCAACACGCACGATCCGACGGTAGTGT
MIP_Rev_i7_78	CAAGCAGAAGACGGCATACGAGAT	ACTTCGCT	ACACGCACGATCCGACGGTAGTGT	CAAGCAGAAGACGGCATACGAGATACTTCGCTACACGCACGATCCGACGGTAGTGT
MIP_Rev_i7_79	CAAGCAGAAGACGGCATACGAGAT	AGAAACCA	ACACGCACGATCCGACGGTAGTGT	CAAGCAGAAGACGGCATACGAGATAGAAACCAACACGCACGATCCGACGGTAGTGT
MIP_Rev_i7_80	CAAGCAGAAGACGGCATACGAGAT	AGAAAGTG	ACACGCACGATCCGACGGTAGTGT	CAAGCAGAAGACGGCATACGAGATAGAAAGTGACACGCACGATCCGACGGTAGTGT
MIP_Rev_i5_1	AATGATACGGCGACCACCGAGATCTACAC	AGAAGCTT	CATACGAGATCCGTAATCGGGAAGCTGAAG	AATGATACGGCGACCACCGAGATCTACACAGAAGCTTCATACGAGATCCGTAATCGGGAAGCTGAAG
MIP_Rev_i5_2	AATGATACGGCGACCACCGAGATCTACAC	AGAATCAA	CATACGAGATCCGTAATCGGGAAGCTGAAG	AATGATACGGCGACCACCGAGATCTACACAGAATCAACATACGAGATCCGTAATCGGGAAGCTGAAG
MIP_Rev_i5_3	AATGATACGGCGACCACCGAGATCTACAC	AGACCTCA	CATACGAGATCCGTAATCGGGAAGCTGAAG	AATGATACGGCGACCACCGAGATCTACACAGACCTCACATACGAGATCCGTAATCGGGAAGCTGAAG
MIP_Rev_i5_4	AATGATACGGCGACCACCGAGATCTACAC	AGACGAGG	CATACGAGATCCGTAATCGGGAAGCTGAAG	AATGATACGGCGACCACCGAGATCTACACAGACGAGGCATACGAGATCCGTAATCGGGAAGCTGAAG
MIP_Rev_i5_5	AATGATACGGCGACCACCGAGATCTACAC	AGAGAGAC	CATACGAGATCCGTAATCGGGAAGCTGAAG	AATGATACGGCGACCACCGAGATCTACACAGAGAGACCATACGAGATCCGTAATCGGGAAGCTGAAG
MIP_Rev_i5_6	AATGATACGGCGACCACCGAGATCTACAC	AGAGGTGC	CATACGAGATCCGTAATCGGGAAGCTGAAG	AATGATACGGCGACCACCGAGATCTACACAGAGGTGCCATACGAGATCCGTAATCGGGAAGCTGAAG
MIP_Rev_i5_7	AATGATACGGCGACCACCGAGATCTACAC	AGCAACGC	CATACGAGATCCGTAATCGGGAAGCTGAAG	AATGATACGGCGACCACCGAGATCTACACAGCAACGCCATACGAGATCCGTAATCGGGAAGCTGAAG
MIP_Rev_i5_8	AATGATACGGCGACCACCGAGATCTACAC	AGCACGTA	CATACGAGATCCGTAATCGGGAAGCTGAAG	AATGATACGGCGACCACCGAGATCTACACAGCACGTACATACGAGATCCGTAATCGGGAAGCTGAAG
MIP_Rev_i5_9	AATGATACGGCGACCACCGAGATCTACAC	AGCATGCC	CATACGAGATCCGTAATCGGGAAGCTGAAG	AATGATACGGCGACCACCGAGATCTACACAGCATGCCCATACGAGATCCGTAATCGGGAAGCTGAAG
MIP_Rev_i5_10	AATGATACGGCGACCACCGAGATCTACAC	AGCCATCT	CATACGAGATCCGTAATCGGGAAGCTGAAG	AATGATACGGCGACCACCGAGATCTACACAGCCATCTCATACGAGATCCGTAATCGGGAAGCTGAAG
MIP_Rev_i5_11	AATGATACGGCGACCACCGAGATCTACAC	AGCGTGGT	CATACGAGATCCGTAATCGGGAAGCTGAAG	AATGATACGGCGACCACCGAGATCTACACAGCGTGGTCATACGAGATCCGTAATCGGGAAGCTGAAG
MIP_Rev_i5_12	AATGATACGGCGACCACCGAGATCTACAC	AGCTCCAC	CATACGAGATCCGTAATCGGGAAGCTGAAG	AATGATACGGCGACCACCGAGATCTACACAGCTCCACCATACGAGATCCGTAATCGGGAAGCTGAAG
MIP_Rev_i5_13	AATGATACGGCGACCACCGAGATCTACAC	AGCTTCGA	CATACGAGATCCGTAATCGGGAAGCTGAAG	AATGATACGGCGACCACCGAGATCTACACAGCTTCGACATACGAGATCCGTAATCGGGAAGCTGAAG
MIP_Rev_i5_14	AATGATACGGCGACCACCGAGATCTACAC	AGGACACA	CATACGAGATCCGTAATCGGGAAGCTGAAG	AATGATACGGCGACCACCGAGATCTACACAGGACACACATACGAGATCCGTAATCGGGAAGCTGAAG
MIP_Rev_i5_15	AATGATACGGCGACCACCGAGATCTACAC	AGGAGTCG	CATACGAGATCCGTAATCGGGAAGCTGAAG	AATGATACGGCGACCACCGAGATCTACACAGGAGTCGCATACGAGATCCGTAATCGGGAAGCTGAAG
MIP_Rev_i5_16	AATGATACGGCGACCACCGAGATCTACAC	AGGCAATA	CATACGAGATCCGTAATCGGGAAGCTGAAG	AATGATACGGCGACCACCGAGATCTACACAGGCAATACATACGAGATCCGTAATCGGGAAGCTGAAG
MIP_Rev_i5_17	AATGATACGGCGACCACCGAGATCTACAC	AGGCCGAA	CATACGAGATCCGTAATCGGGAAGCTGAAG	AATGATACGGCGACCACCGAGATCTACACAGGCCGAACATACGAGATCCGTAATCGGGAAGCTGAAG
MIP_Rev_i5_18	AATGATACGGCGACCACCGAGATCTACAC	AGGCGTTT	CATACGAGATCCGTAATCGGGAAGCTGAAG	AATGATACGGCGACCACCGAGATCTACACAGGCGTTTCATACGAGATCCGTAATCGGGAAGCTGAAG
MIP_Rev_i5_19	AATGATACGGCGACCACCGAGATCTACAC	AGGGACTG	CATACGAGATCCGTAATCGGGAAGCTGAAG	AATGATACGGCGACCACCGAGATCTACACAGGGACTGCATACGAGATCCGTAATCGGGAAGCTGAAG
MIP_Rev_i5_20	AATGATACGGCGACCACCGAGATCTACAC	AGGGTAAA	CATACGAGATCCGTAATCGGGAAGCTGAAG	AATGATACGGCGACCACCGAGATCTACACAGGGTAAACATACGAGATCCGTAATCGGGAAGCTGAAG
MIP_Rev_i5_21	AATGATACGGCGACCACCGAGATCTACAC	AGGTAAGC	CATACGAGATCCGTAATCGGGAAGCTGAAG	AATGATACGGCGACCACCGAGATCTACACAGGTAAGCCATACGAGATCCGTAATCGGGAAGCTGAAG
MIP_Rev_i5_22	AATGATACGGCGACCACCGAGATCTACAC	AGGTATAT	CATACGAGATCCGTAATCGGGAAGCTGAAG	AATGATACGGCGACCACCGAGATCTACACAGGTATATCATACGAGATCCGTAATCGGGAAGCTGAAG
MIP_Rev_i5_23	AATGATACGGCGACCACCGAGATCTACAC	AGGTTCCC	CATACGAGATCCGTAATCGGGAAGCTGAAG	AATGATACGGCGACCACCGAGATCTACACAGGTTCCCCATACGAGATCCGTAATCGGGAAGCTGAAG
MIP_Rev_i5_24	AATGATACGGCGACCACCGAGATCTACAC	AGTAATGG	CATACGAGATCCGTAATCGGGAAGCTGAAG	AATGATACGGCGACCACCGAGATCTACACAGTAATGGCATACGAGATCCGTAATCGGGAAGCTGAAG
