# Supplementary material for: Crop DNA extraction with lab-made magnetic nanoparticles
Source: PLoS One. 2024 Jan 8;19(1):e0296847. doi: 10.1371/journal.pone.0296847 (PMC10773960; doi:10.1371/journal.pone.0296847)
Supplement: S4 Table — (XLSX) [file pone.0296847.s006.xlsx]

## Sheet: Sheet1
Yield of DNA from seed(s) from three crops tested.
Wheat_seed					Soybean_seed (single seed/extraction)
# of seed	weight of tissue (g)	Avg weight of tissue (g)	total DNA (ng)	Avg DNA (ng)	weight of seed (g)	Avg weight of tissue (g)	total DNA (ng)	Avg DNA (ng)
1	0.0347	0.0358667	78.9	127.4	0.1675	0.1571	1842	1209
1	0.0415		84.3		0.1905		216
1	0.0314		219		0.1859		1869
2	0.062	0.0638667	360	297	0.1748		1431
2	0.0564		351		0.1185		1383
2	0.0732		180		0.1415		1809
3	0.1048	0.123533	846	1106	0.1369		651
3	0.1196		1107		0.1412		471
3	0.1462		1365
*Number of respective leaf disc were used in triplicates. DNA was dissolved in 15 µL elution buffer. DNA analyzed with fluorescent DNA-based quantification method. Total yield was determined by total tissue amount (dry weight) to shown ng of DNA per leaf tissue or seed(s)
