# Supplementary material for: Crop DNA extraction with lab-made magnetic nanoparticles
Source: PLoS One. 2024 Jan 8;19(1):e0296847. doi: 10.1371/journal.pone.0296847 (PMC10773960; doi:10.1371/journal.pone.0296847)
Supplement: S5 Table — (XLSX) [file pone.0296847.s007.xlsx]

## Sheet: Sheet1
	Weight of leaf discs of three crops used in DNA isolation and yield of DNA extracted.
	Soybean_leaf					Wheat_leaf					Maize_leaf
	# of leaf discs	weight of tissue (g)	Avg weight of tissue (g)	total DNA (ng)	Avg DNA (ng)	# of leaf discs	weight of tissue (g)	Avg weight of tissue (g)	total DNA (ng)	Avg DNA (ng)	# of leaf discs	weight of tissue (g)	Avg weight of tissue (g)	total DNA (ng)	Avg DNA (ng)
	5	0.0064	0.00606667	720	677	5	0.0035	0.0034	2.92	40.6067	5	0.0015	0.00136667	35.4	48.8
	5	0.0062		582		5	0.0035		56.3		5	0.0014		80.1
	5	0.0056		729		5	0.0032		62.6		5	0.0012		30.9
	10	0.0091	0.00913333	876	855	10	0.0069	0.0069	67.8	90.3	10	0.0028	0.00293333	489	392.333
	10	0.0093		726		10	0.0067		132.1		10	0.0031		333
	10	0.009		963		10	0.0071		71		10	0.0029		355
	15	0.0114	0.0115333	1356	1482	15	0.0105	0.0106333	110	114.033	15	0.0043	0.00413333	1461	1756
	15	0.0116		1500		15	0.0106		128.1		15	0.0041		1818
	15	0.0116		1590		15	0.0108		104		15	0.004		1989
	*Number of respective leaf disc were used in triplicates. DNA was dissolved in 15 µL elution buffer. DNA analyzed with fluorescent DNA-based quantification method. Total yield was determined by total tissue amount (dry weight) to shown ng of DNA per leaf or seed tissue
