# Supplementary material for: Crop DNA extraction with lab-made magnetic nanoparticles
Source: PLoS One. 2024 Jan 8;19(1):e0296847. doi: 10.1371/journal.pone.0296847 (PMC10773960; doi:10.1371/journal.pone.0296847)
Supplement: S6 Table — (XLSX) [file pone.0296847.s008.xlsx]

## Sheet: Read_mapped_sum
Table S2. Comparision of total reads obtained/filtered/aligned to reference in MIP analysis with DNA from soybean leaf
Bead leaf DNA						CTAB leaf DNA
ID	Raw Reads	Trimmed Reads	Filtered Reads	Reads mapped	Reads mapped	ID	Raw Reads	Trimmed Reads	Filtered Reads	Reads mapped	Reads mapped
1	160898	153963	0.956898	132394	0.822844	1	289061	280518	0.970446	234463	0.811119
2	278427	266336	0.956574	223598	0.803076	2	270125	257361	0.952748	203523	0.75344
3	258235	247875	0.959882	209468	0.811153	3	271032	258147	0.952459	206082	0.76036
4	251037	243914	0.971626	202944	0.808423	4	233005	222286	0.953997	185353	0.795489
Total	948597	912088	0.961513	768404	0.842467	Total	1063223	1018312	0.95776	829421	0.814506
